# Supplementary material for: A Transcriptome Analysis Revealing the New Insight of Green Light on Tomato Plant Growth and Drought Stress Tolerance
Source: Front Plant Sci. 2021 Oct 21;12:649283. doi: 10.3389/fpls.2021.649283 (PMC8566944; doi:10.3389/fpls.2021.649283)
Supplement: Supplementary Table 2 — GO enrichment analysis. [file Table_2.XLSX]

## Sheet: Table S2. GO enrichment analysi
Table S2. GO enrichment analysis
GD vs BD				GD vs RD				RD vs BD
#GO_classify	All gene	DIFF gene		#GO_classify	All gene	DIFF gene		#GO_classify	All gene	DIFF gene
Cellular component				Cellular component				Cellular component
extracellular region	668	22		extracellular region	668	1		extracellular region	668	16
cell	11705	237		cell	11705	4		cell	11705	173
nucleoid	15	1		nucleoid	15	0		nucleoid	15	1
membrane	9071	168		membrane	9071	2		membrane	9071	136
virion	63	1		virion	63	0		virion	63	0
cell junction	431	11		cell junction	431	2		cell junction	431	6
membrane-enclosed lumen	494	3		membrane-enclosed lumen	494	0		membrane-enclosed lumen	494	2
protein-containing complex	2628	19		protein-containing complex	2628	0		protein-containing complex	2628	13
organelle	8122	156		organelle	8122	2		organelle	8122	121
other organism part	1	0		other organism part	1	0		other organism part	1	0
extracellular region part	85	5		extracellular region part	85	1		extracellular region part	85	3
organelle part	3672	58		organelle part	3672	1		organelle part	3672	38
virion part	63	1		virion part	63	0		virion part	63	0
membrane part	7329	147		membrane part	7329	2		membrane part	7329	125
cell part	11632	234		cell part	11632	4		cell part	11632	171
supramolecular complex	143	3		supramolecular complex	143	0		supramolecular complex	143	3
molecular function				Molecular function				Molecular function
catalytic activity	11445	268		catalytic activity	11445	7		catalytic activity	11445	227
structural molecule activity	651	2		structural molecule activity	651	0		structural molecule activity	651	2
transporter activity	1387	45		transporter activity	1387	0		transporter activity	1387	31
binding	11820	210		binding	11820	7		binding	11820	185
antioxidant activity	207	7		antioxidant activity	207	1		antioxidant activity	207	5
protein tag	7	0		protein tag	7	0		protein tag	7	0
cargo receptor activity	2	0		cargo receptor activity	2	0		cargo receptor activity	2	0
protein folding chaperone	3	0		protein folding chaperone	3	0		protein folding chaperone	3	0
translation regulator activity	157	4		translation regulator activity	157	0		translation regulator activity	157	3
nutrient reservoir activity	56	0		nutrient reservoir activity	56	0		nutrient reservoir activity	56	0
molecular transducer activity	108	1		molecular transducer activity	108	0		molecular transducer activity	108	0
molecular function regulator	410	4		molecular function regulator	410	1		molecular function regulator	410	6
molecular carrier activity	8	2		molecular carrier activity	8	0		molecular carrier activity	8	1
transcription regulator activity	888	17		transcription regulator activity	888	2		transcription regulator activity	888	20
small molecule sensor activity	41	1		small molecule sensor activity	41	0		small molecule sensor activity	41	1
Biological process				Biological process				Biological process
reproduction	1100	28		reproduction	1100	3		reproduction	1100	16
cell killing	38	1		cell killing	38	0		cell killing	38	0
immune system process	230	5		immune system process	230	0		immune system process	230	3
metabolic process	13903	310		metabolic process	13903	7		metabolic process	13903	257
cell population proliferation	74	0		cell population proliferation	74	0		cell population proliferation	74	1
cellular process	11992	229		cellular process	11992	8		cellular process	11992	174
carbon utilization	4	0		carbon utilization	4	0		carbon utilization	4	0
nitrogen utilization	16	3		nitrogen utilization	16	0		nitrogen utilization	16	2
reproductive process	1096	28		reproductive process	1096	3		reproductive process	1096	16
biological adhesion	46	0		biological adhesion	46	0		biological adhesion	46	0
signaling	1058	17		signaling	1058	0		signaling	1058	14
multicellular organismal process	1306	31		multicellular organismal process	1306	0		multicellular organismal process	1306	23
developmental process	1766	41		developmental process	1766	2		developmental process	1766	34
growth	282	4		growth	282	0		growth	282	3
locomotion	11	0		locomotion	11	0		locomotion	11	0
pigmentation	43	0		pigmentation	43	0		pigmentation	43	0
rhythmic process	26	1		rhythmic process	26	0		rhythmic process	26	1
response to stimulus	4251	96		response to stimulus	4251	4		response to stimulus	4251	76
localization	3371	62		localization	3371	0		localization	3371	49
multi-organism process	560	11		multi-organism process	560	1		multi-organism process	560	9
biological regulation	5530	109		biological regulation	5530	5		biological regulation	5530	89
cellular component organization or biogenesis	3048	46		cellular component organization or biogenesis	3048	0		cellular component organization or biogenesis	3048	38
detoxification	306	8		detoxification	306	1		detoxification	306	5
#Total_gene	24020	471			24020	10			24020	386
