# Supplementary material for: A Transcriptome Analysis Revealing the New Insight of Green Light on Tomato Plant Growth and Drought Stress Tolerance
Source: Front Plant Sci. 2021 Oct 21;12:649283. doi: 10.3389/fpls.2021.649283 (PMC8566944; doi:10.3389/fpls.2021.649283)
Supplement: Supplementary Table 3 — The transcription factor analysis of plants under drought stress by DEGs. [file Table_3.xlsx]

## Sheet: TF analysis 
Table S3. The transcription factor analysis of plants under drought stress by DEGs
GD vs BD					RD vs BD					RD vs GD
Gene ID	regulated	Transcripts	TF_family		Gene ID	regulated	Transcripts	TF_family		Gene ID	regulated	Transcripts	TF_family
Solyc00g050430.3	up	Solyc00g050430.2.1	bHLH		Solyc00g071180.3	down	--	--		Solyc01g091250.3	up	--	--
Solyc00g125275.1	up	--	--		Solyc00g125275.1	down	--	--		Solyc01g095305.1	up	--	--
Solyc00g227860.1	down	PH01002606G0040	HSF		Solyc00g280110.2	up	--	--		Solyc01g095330.2	up	--	--
Solyc00g280110.2	down	--	--		Solyc01g005865.1	down	--	--		Solyc02g089620.3	down	--	--
Solyc01g005130.2	down	Cc11_g06230	C2H2		Solyc01g006400.3	down	--	--		Solyc04g074000.3	down	Cc01_g03550	AP2/ERF->AP2/ERF-ERF
Solyc01g005470.3	down	MDP0000229313	Jumonji		Solyc01g006780.3	up	--	--		Solyc04g077270.3	down	Gh_D08G2351	GNAT
Solyc01g006400.3	up	--	--		Solyc01g006790.2	up	--	--		Solyc04g082030.1	down	--	--
Solyc01g006780.3	down	--	--		Solyc01g007950.3	down	MDP0000449389	MADS->MADS-M-type		Solyc07g049530.3	down	PH01000173G0580	SNF2
Solyc01g007200.2	up	--	--		Solyc01g010480.3	up	Cre13.g571200.t1.1	Others		Solyc08g067340.3	down	Solyc08g067340.2.1	WRKY
Solyc01g007800.3	up	Sopen01g003340.1	OFP		Solyc01g016360.2	down	--	--		Solyc08g078870.2	up	C.cajan_40518	Trihelix
Solyc01g007950.3	up	MDP0000449389	MADS->MADS-M-type		Solyc01g059760.2	down	Cucsa.102050.15	B3->B3		Solyc09g015770.3	down	Solyc09g015770.2.1	WRKY
Solyc01g008510.3	up	--	--		Solyc01g066957.1	up	--	--		Solyc10g079320.2	down	mrna28201.1	Others
Solyc01g010480.3	down	Cre13.g571200.t1.1	Others		Solyc01g067360.3	down	Potri.014G134400.3	C2H2		Solyc11g066390.2	up	Gh_A09G2473	C2H2
Solyc01g010500.2	down	Phvul.009G191900.1	PHD		Solyc01g067890.3	down	--	--
Solyc01g011095.1	down	--	--		Solyc01g079470.3	up	--	--
Solyc01g014140.3	down	--	--		Solyc01g079660.2	down	--	--
Solyc01g014320.3	down	EMT20798	MYB->MYB-related		Solyc01g079830.3	down	--	--
Solyc01g059760.2	up	Cucsa.102050.15	B3->B3		Solyc01g080220.3	up	--	--
Solyc01g066260.2	up	--	--		Solyc01g080690.3	up	MDP0000154138	SBP
Solyc01g066910.3	up	--	--		Solyc01g080800.3	down	--	--
Solyc01g066957.1	down	--	--		Solyc01g086640.2	down	Sme2.5_00886.1_g00016.1	MADS->MADS-MIKC
Solyc01g067360.3	up	Potri.014G134400.3	C2H2		Solyc01g087260.3	up	--	--
Solyc01g067740.3	up	Cotton_D_gene_10006544	C2H2		Solyc01g088550.3	down	Gh_D11G2978	STAT
Solyc01g067890.3	up	--	--		Solyc01g088760.3	up	Lus10019354	B3->B3
Solyc01g068470.3	down	--	--		Solyc01g090460.3	up	Solyc01g090460.2.1	HB->HB-HD-ZIP
Solyc01g068640.3	down	--	--		Solyc01g091165.1	down	--	--
Solyc01g079100.3	up	--	--		Solyc01g091170.3	down	--	--
Solyc01g079470.3	down	--	--		Solyc01g091870.3	up	Oropetium_20150105_21144A	C3H
Solyc01g079830.3	up	--	--		Solyc01g094020.3	down	Achn158001	bHLH
Solyc01g080460.3	down	--	--		Solyc01g094090.3	down	--	--
Solyc01g080690.3	down	MDP0000154138	SBP		Solyc01g094220.3	up	Niben101Scf02581g01014.1	MYB->MYB-related
Solyc01g081060.3	down	Tc04_g027310	SNF2		Solyc01g094970.3	down	Achn097691	TUB
Solyc01g087260.3	down	--	--		Solyc01g095530.2	up	--	--
Solyc01g087590.3	up	mrna31667.1	SET		Solyc01g096320.3	up	Solyc01g096320.2.1	HB->HB-HD-ZIP
Solyc01g087690.2	down	Spipo14G0021700	bHLH		Solyc01g097070.3	down	--	--
Solyc01g088030.3	down	--	--		Solyc01g098110.3	up	Cagra.1914s0012.1	GeBP
Solyc01g088550.3	up	Gh_D11G2978	STAT		Solyc01g098140.3	up	RrC4393_p1	Tify
Solyc01g088760.3	down	Lus10019354	B3->B3		Solyc01g098150.3	up	Gh_A13G0768	bHLH
Solyc01g090460.3	down	Solyc01g090460.2.1	HB->HB-HD-ZIP		Solyc01g099010.3	up	Sopen08g002450.1	B3->B3
Solyc01g091010.3	up	Sopen01g036740.1	C2C2->C2C2-YABBY		Solyc01g099020.3	up	Sopen08g002450.1	B3->B3
Solyc01g091250.3	up	--	--		Solyc01g099925.1	up	MDP0000320566	NAC
Solyc01g091660.3	up	PITA_000024663-RA	NAC		Solyc01g100230.3	up	MELO3C017222P1	C2H2
Solyc01g093990.3	down	GSBRNA2T00090396001	bHLH		Solyc01g100850.3	up	--	--
Solyc01g094020.3	up	Achn158001	bHLH		Solyc01g102950.3	up	Millet_GLEAN_10002632	PHD
Solyc01g094090.3	up	--	--		Solyc01g103660.3	up	--	--
Solyc01g094220.3	down	Niben101Scf02581g01014.1	MYB->MYB-related		Solyc01g104320.3	up	--	--
Solyc01g095305.1	up	--	--		Solyc01g105350.2	up	TRIUR3_30368-P1	mTERF
Solyc01g095330.2	up	--	--		Solyc01g105360.3	up	TRIUR3_30368-P1	mTERF
Solyc01g096400.3	down	--	--		Solyc01g105410.3	down	Cs3g18060.1	LOB
Solyc01g097070.3	up	--	--		Solyc01g105435.1	down	MDP0000265619	RWP-RK
Solyc01g098110.3	down	Cagra.1914s0012.1	GeBP		Solyc01g105890.3	down	Tc07_g005270	GRAS
Solyc01g098140.3	down	RrC4393_p1	Tify		Solyc01g106400.3	up	Sme2.5_01196.1_g00006.1	STAT
Solyc01g098150.3	down	Gh_A13G0768	bHLH		Solyc01g106600.2	down	--	--
Solyc01g099010.3	down	Sopen08g002450.1	B3->B3		Solyc01g107100.3	up	--	--
Solyc01g099870.2	down	--	--		Solyc01g107390.3	down	RrC1700_p1	AP2/ERF->AP2/ERF-ERF
Solyc01g099990.3	down	Pm010693	TRAF		Solyc01g107460.2	up	--	--
Solyc01g100080.3	down	--	--		Solyc01g108210.3	up	Sme2.5_15253.1_g00001.1	Others
Solyc01g100230.3	down	MELO3C017222P1	C2H2		Solyc01g108600.3	up	--	--
Solyc01g100490.3	down	--	--		Solyc01g108610.3	down	Achn208531	B3->B3
Solyc01g100850.3	down	--	--		Solyc01g108910.3	up	--	--
Solyc01g102950.3	down	Millet_GLEAN_10002632	PHD		Solyc01g109120.3	up	Ca_16399	C3H
Solyc01g103660.3	down	--	--		Solyc01g110785.1	up	Lus10010714	mTERF
Solyc01g104320.3	down	--	--		Solyc02g014860.3	up	--	--
Solyc01g105310.3	down	GSBRNA2T00122110001	LOB		Solyc02g020880.2	up	--	--
Solyc01g105350.2	down	TRIUR3_30368-P1	mTERF		Solyc02g023990.3	up	--	--
Solyc01g105890.3	up	Tc07_g005270	GRAS		Solyc02g037495.1	up	Sopen05g027680.1	Rcd1-like
Solyc01g106400.3	down	Sme2.5_01196.1_g00006.1	STAT		Solyc02g037550.3	down	Achn264411	FAR1
Solyc01g107100.3	down	--	--		Solyc02g062040.3	up	Ca_01311	PHD
Solyc01g107730.3	up	GRMZM2G546369_T01	MYB->MYB-related		Solyc02g062610.3	up	Lus10025172	SET
Solyc01g108210.3	down	Sme2.5_15253.1_g00001.1	Others		Solyc02g067050.3	down	MDP0000315764	MADS->MADS-M-type
Solyc01g108220.3	down	--	--		Solyc02g067790.3	up	--	--
Solyc01g108600.3	down	--	--		Solyc02g068760.3	up	Rsa1.0_00858.1_g00006.1	AP2/ERF->AP2/ERF-ERF
Solyc01g108610.3	up	Achn208531	B3->B3		Solyc02g069110.3	down	maker-scaffold4986-snap-gene-0.25-mRNA-1	ARID
Solyc01g108910.3	down	--	--		Solyc02g070980.1	down	Vang0857s00050.1	GNAT
Solyc01g110785.1	down	Lus10010714	mTERF		Solyc02g070990.1	down	Vang0857s00050.1	GNAT
Solyc01g111970.3	up	Rsa1.0_03034.1_g00001.1	AP2/ERF->AP2/ERF-ERF		Solyc02g071700.3	down	Potri.012G137500.1	FAR1
Solyc02g014860.3	down	--	--		Solyc02g071710.2	down	Potri.012G137500.1	FAR1
Solyc02g020880.2	down	--	--		Solyc02g077140.3	up	Bo3g157090.1	NAC
Solyc02g021060.3	down	--	--		Solyc02g077190.2	up	--	--
Solyc02g023990.3	down	--	--		Solyc02g077420.3	down	Bo3g157090.1	NAC
Solyc02g032100.3	down	Achn296391	NF-Y->NF-YC		Solyc02g077430.3	down	Bo3g157090.1	NAC
Solyc02g062040.3	down	Ca_01311	PHD		Solyc02g077590.1	up	Solyc02g077590.1.1	HB->HB-other
Solyc02g062610.3	down	Lus10025172	SET		Solyc02g077970.3	up	--	--
Solyc02g065060.3	down	--	--		Solyc02g079440.2	down	Pbr042464.1	GRAS
Solyc02g067050.3	up	MDP0000315764	MADS->MADS-M-type		Solyc02g079590.3	down	Gh_D08G2351	GNAT
Solyc02g067060.3	up	Achn244501	C2H2		Solyc02g079990.3	up	Gh_D08G2351	GNAT
Solyc02g067690.3	down	PH01002606G0040	HSF		Solyc02g080080.3	up	Gh_D08G2351	GNAT
Solyc02g067790.3	down	--	--		Solyc02g080120.2	up	Bra001729	B3->B3
Solyc02g068760.3	down	Rsa1.0_00858.1_g00006.1	AP2/ERF->AP2/ERF-ERF		Solyc02g081170.3	up	--	--
Solyc02g069110.3	up	maker-scaffold4986-snap-gene-0.25-mRNA-1	ARID		Solyc02g081480.3	up	Ca_01311	PHD
Solyc02g069910.2	up	--	--		Solyc02g081980.3	down	--	--
Solyc02g070845.1	down	--	--		Solyc02g082760.3	up	Achn343181	RWP-RK
Solyc02g070980.1	up	Vang0857s00050.1	GNAT		Solyc02g083690.2	down	PH01000276G1150	bZIP
Solyc02g070990.1	up	Vang0857s00050.1	GNAT		Solyc02g083890.3	down	--	--
Solyc02g071280.3	down	--	--		Solyc02g084930.3	down	CotAD_67910	HB->HB-other
Solyc02g071700.3	up	Potri.012G137500.1	FAR1		Solyc02g085020.3	down	MDP0000265073	NAC
Solyc02g077420.3	up	Bo3g157090.1	NAC		Solyc02g085935.1	up	--	--
Solyc02g077970.3	down	--	--		Solyc02g086145.1	down	GSVIVT01015387001	OFP
Solyc02g079590.3	up	Gh_D08G2351	GNAT		Solyc02g086170.3	down	--	--
Solyc02g079990.3	down	Gh_D08G2351	GNAT		Solyc02g086300.3	down	--	--
Solyc02g080080.3	down	Gh_D08G2351	GNAT		Solyc02g086530.3	up	--	--
Solyc02g080120.2	down	Bra001729	B3->B3		Solyc02g088210.3	down	GSMUA_Achr10P27000_001	AP2/ERF->AP2/ERF-ERF
Solyc02g081060.3	down	Sopen05g005700.1	TCP		Solyc02g089160.3	up	GRMZM2G137380_T01	bHLH
Solyc02g081170.3	down	--	--		Solyc02g089520.2	down	Solyc02g089520.1.1	C2C2->C2C2-CO-like
Solyc02g081340.3	up	PITA_000082758-RA	LOB		Solyc02g089770.3	up	MDP0000265073	NAC
Solyc02g081480.3	down	Ca_01311	PHD		Solyc02g090260.2	up	--	--
Solyc02g081600.3	down	Achn296391	NF-Y->NF-YC		Solyc02g090430.3	down	RrC264_p4	NF-Y->NF-YC
Solyc02g081980.3	up	--	--		Solyc02g090900.3	up	--	--
Solyc02g082080.1	down	--	--		Solyc02g090920.2	down	Achn227371	bHLH
Solyc02g082760.3	down	Achn343181	RWP-RK		Solyc02g091240.1	down	--	--
Solyc02g083690.2	up	PH01000276G1150	bZIP		Solyc02g091710.3	up	--	--
Solyc02g084400.3	down	evm.model.scaffold5545.1	SNF2		Solyc02g092760.3	up	--	--
Solyc02g084930.3	up	CotAD_67910	HB->HB-other		Solyc02g093180.3	down	MDP0000294614	NAC
Solyc02g085020.3	up	MDP0000265073	NAC		Solyc02g093580.3	down	GSMUA_Achr7P08840_001	HB->HB-HD-ZIP
Solyc02g085935.1	down	--	--		Solyc02g093740.3	down	Solyc02g093740.2.1	MYB->MYB
Solyc02g086145.1	up	GSVIVT01015387001	OFP		Solyc03g006410.3	up	--	--
Solyc02g086170.3	up	--	--		Solyc03g006550.3	down	--	--
Solyc02g088200.3	up	--	--		Solyc03g006960.3	up	Cagra.0926s0109.1	DBP
Solyc02g088210.3	up	GSMUA_Achr10P27000_001	AP2/ERF->AP2/ERF-ERF		Solyc03g007240.3	down	--	--
Solyc02g089160.3	down	GRMZM2G137380_T01	bHLH		Solyc03g007860.1	up	Pbr006809.1	MADS->MADS-M-type
Solyc02g089250.3	up	RrC4396_p1	GNAT		Solyc03g007940.3	down	Achn097691	TUB
Solyc02g089770.3	down	MDP0000265073	NAC		Solyc03g007960.3	down	--	--
Solyc02g090260.2	down	--	--		Solyc03g025190.4	down	Achn336391	ARID
Solyc02g090400.3	down	Solyc02g090400.2.1	GARP->GARP-G2-like		Solyc03g026100.1	up	Neem_10720_f_1	Whirly
Solyc02g090680.3	up	Achn208531	B3->B3		Solyc03g026260.3	up	Cla006210	GARP->GARP-ARR-B
Solyc02g090900.3	down	--	--		Solyc03g031990.3	up	Achn264411	FAR1
Solyc02g090920.2	up	Achn227371	bHLH		Solyc03g033260.3	up	Aco017242.1	Trihelix
Solyc02g091710.3	down	--	--		Solyc03g043750.3	up	--	--
Solyc02g092420.3	up	evm_27.model.AmTr_v1.0_scaffold00086.15	TRAF		Solyc03g044530.1	up	--	--
Solyc02g092760.3	down	--	--		Solyc03g044600.2	down	--	--
Solyc02g093180.3	up	MDP0000294614	NAC		Solyc03g044630.2	up	--	--
Solyc02g094060.3	up	--	--		Solyc03g044740.3	up	MDP0000267951	Others
Solyc03g005420.2	down	--	--		Solyc03g045070.1	up	Csa11g014890.1	GRAS
Solyc03g006410.3	down	--	--		Solyc03g045100.1	up	--	--
Solyc03g006490.3	up	--	--		Solyc03g063730.3	up	Niben101Scf07788g02004.1	mTERF
Solyc03g006550.3	up	--	--		Solyc03g065195.1	up	--	--
Solyc03g006960.3	down	Cagra.0926s0109.1	DBP		Solyc03g078720.3	up	TRIUR3_30368-P1	mTERF
Solyc03g007860.1	down	Pbr006809.1	MADS->MADS-M-type		Solyc03g080080.3	up	mrna23394.1	NAC
Solyc03g013250.3	down	--	--		Solyc03g083320.3	up	--	--
Solyc03g020030.3	up	--	--		Solyc03g083410.3	down	Solyc03g083410.2.1	PHD
Solyc03g025795.1	down	--	--		Solyc03g093340.3	up	--	--
Solyc03g026100.1	down	Neem_10720_f_1	Whirly		Solyc03g093800.1	up	--	--
Solyc03g026260.3	down	Cla006210	GARP->GARP-ARR-B		Solyc03g096050.3	down	Bra001729	B3->B3
Solyc03g031990.3	down	Achn264411	FAR1		Solyc03g097030.3	up	Spipo12G0053800	C2H2
Solyc03g032190.3	up	mrna18483.1	MADS->MADS-M-type		Solyc03g097050.3	down	evm.model.scaffold10998.12	GARP->GARP-G2-like
Solyc03g033260.3	down	Aco017242.1	Trihelix		Solyc03g097230.1	up	--	--
Solyc03g033410.3	down	Achn303171	AP2/ERF->AP2/ERF-ERF		Solyc03g098000.3	up	mrna13716.1	bZIP
Solyc03g033500.3	down	Sopen03g006250.1	CSD		Solyc03g098750.3	up	--	--
Solyc03g043750.3	down	--	--		Solyc03g111260.3	up	Solyc03g111260.2.1	Trihelix
Solyc03g043940.3	down	--	--		Solyc03g112460.3	up	--	--
Solyc03g044530.1	down	--	--		Solyc03g113380.3	up	15419705	PHD
Solyc03g044600.2	up	--	--		Solyc03g113460.1	up	evm.model.scaffold11516.1	bHLH
Solyc03g044630.2	down	--	--		Solyc03g113900.3	down	evm.model.scaffold1422.2	C2C2->C2C2-GATA
Solyc03g044710.3	up	--	--		Solyc03g114130.1	up	--	--
Solyc03g045070.1	down	Csa11g014890.1	GRAS		Solyc03g114640.3	up	--	--
Solyc03g045100.1	down	--	--		Solyc03g115005.1	up	--	--
Solyc03g058190.3	down	MDP0000428265	NAC		Solyc03g115540.2	down	Solyc03g115540.1.1	bHLH
Solyc03g063730.3	down	Niben101Scf07788g02004.1	mTERF		Solyc03g115720.3	up	--	--
Solyc03g065195.1	down	--	--		Solyc03g116200.2	up	--	--
Solyc03g078150.3	down	--	--		Solyc03g116570.3	up	--	--
Solyc03g078720.3	down	TRIUR3_30368-P1	mTERF		Solyc03g116660.3	up	--	--
Solyc03g080080.3	down	mrna23394.1	NAC		Solyc03g118310.3	down	Solyc03g118310.2.1	bHLH
Solyc03g082470.3	down	Aco009877.1	WRKY		Solyc03g118920.3	up	Sme2.5_00746.1_g00006.1	PHD
Solyc03g083320.3	down	--	--		Solyc03g119950.1	up	Lus10030908	bHLH
Solyc03g093340.3	down	--	--		Solyc03g119990.3	down	--	--
Solyc03g093540.1	down	Solyc03g093540.1.1	AP2/ERF->AP2/ERF-ERF		Solyc03g120550.2	down	mrna00620.1	BBR-BPC
Solyc03g095615.1	down	--	--		Solyc03g121900.1	down	--	--
Solyc03g095840.3	down	--	--		Solyc04g005800.3	up	Solyc04g005800.2.1	HB->HB-HD-ZIP
Solyc03g096050.3	up	Bra001729	B3->B3		Solyc04g008370.2	down	Gh_D08G2351	GNAT
Solyc03g096670.3	up	MA_16483g0010	DBP		Solyc04g009850.3	up	Achn004841	NAC
Solyc03g097230.1	down	--	--		Solyc04g011440.4	up	GSMUA_Achr5P10770_001	LIM
Solyc03g098000.3	down	mrna13716.1	bZIP		Solyc04g015360.3	down	Solyc04g015360.2.1	C2C2->C2C2-GATA
Solyc03g098060.2	up	Solyc03g098060.1.1	zf-HD		Solyc04g016430.3	up	PGSC0003DMT400000883	bHLH
Solyc03g098750.3	down	--	--		Solyc04g049610.3	down	--	--
Solyc03g111260.3	down	Solyc03g111260.2.1	Trihelix		Solyc04g050440.3	up	Csa11g014890.1	GRAS
Solyc03g112080.1	down	--	--		Solyc04g050620.3	up	Sme2.5_15253.1_g00001.1	Others
Solyc03g113250.3	down	Tc01_g020810	FAR1		Solyc04g050930.3	up	Pm003647	MYB->MYB-related
Solyc03g113380.3	down	15419705	PHD		Solyc04g053130.3	up	--	--
Solyc03g113460.1	down	evm.model.scaffold11516.1	bHLH		Solyc04g054430.2	up	--	--
Solyc03g113760.3	up	Solyc03g113760.2.1	E2F-DP		Solyc04g054730.3	up	PITAhm_000033-RA	AP2/ERF->AP2/ERF-ERF
Solyc03g113780.3	down	--	--		Solyc04g054790.2	up	PGSC0003DMT400079895	C2H2
Solyc03g113900.3	up	evm.model.scaffold1422.2	C2C2->C2C2-GATA		Solyc04g054970.2	down	--	--
Solyc03g113990.3	down	--	--		Solyc04g054990.3	down	PITA_000055326-RA	MED6
Solyc03g114130.1	down	--	--		Solyc04g071070.2	down	--	--
Solyc03g114150.3	down	GSMUA_Achr3P26460_001	OFP		Solyc04g071800.3	up	Sme2.5_15253.1_g00001.1	Others
Solyc03g114530.3	up	Thecc1EG011369t1	FAR1		Solyc04g071990.3	up	--	--
Solyc03g114560.2	up	Thecc1EG011369t1	FAR1		Solyc04g074430.1	down	Cs3g18060.1	LOB
Solyc03g114640.3	down	--	--		Solyc04g074770.2	down	--	--
Solyc03g115005.1	down	--	--		Solyc04g074780.3	down	--	--
Solyc03g115540.2	up	Solyc03g115540.1.1	bHLH		Solyc04g074850.3	up	Niben101Scf07788g02004.1	mTERF
Solyc03g115720.3	down	--	--		Solyc04g076310.3	down	MDP0000305944	C2H2
Solyc03g115830.2	down	--	--		Solyc04g077980.1	down	Solyc04g077980.1.1	C2H2
Solyc03g116200.2	down	--	--		Solyc04g078520.3	down	--	--
Solyc03g118130.3	down	PITA_000066650-RA	C2H2		Solyc04g079025.1	up	mrna24052.1	B3->B3
Solyc03g118280.1	down	MA_381649g0010	C3H		Solyc04g079040.3	up	--	--
Solyc03g118310.3	up	Solyc03g118310.2.1	bHLH		Solyc04g079350.1	down	--	--
Solyc03g118920.3	down	Sme2.5_00746.1_g00006.1	PHD		Solyc04g079640.3	up	Cc10_g03650	GARP->GARP-G2-like
Solyc03g119950.1	down	Lus10030908	bHLH		Solyc04g079910.3	down	--	--
Solyc03g120020.3	down	--	--		Solyc04g079960.1	up	16045491	STAT
Solyc03g120840.2	up	Solyc03g120840.1.1	AP2/ERF->AP2/ERF-ERF		Solyc04g080380.3	up	--	--
Solyc03g121850.3	down	--	--		Solyc04g081020.3	down	Solyc04g081020.2.1	DBB
Solyc03g121900.1	up	--	--		Solyc04g081140.1	down	PITA_000085953-RA	AP2/ERF->AP2/ERF-ERF
Solyc04g005800.3	down	Solyc04g005800.2.1	HB->HB-HD-ZIP		Solyc04g081700.3	up	--	--
Solyc04g007150.3	up	--	--		Solyc04g082250.3	up	Achn040601	WRKY
Solyc04g007685.1	down	--	--		Solyc05g005280.3	up	--	--
Solyc04g007800.3	down	PH01000845G0410	B3->B3-ARF		Solyc05g005460.3	up	GRMZM2G396451_T01	C2C2->C2C2-GATA
Solyc04g008230.3	up	Pbr023394.1	C2H2		Solyc05g005550.3	down	--	--
Solyc04g009850.3	down	Achn004841	NAC		Solyc05g005720.3	down	27791.m000083	NF-X1
Solyc04g014470.3	up	Solyc04g014470.2.1	MYB->MYB		Solyc05g005810.3	down	--	--
Solyc04g014800.3	down	--	--		Solyc05g006810.3	up	--	--
Solyc04g015950.2	down	Pbr002023.1	AP2/ERF->AP2/ERF-ERF		Solyc05g007240.1	up	--	--
Solyc04g016430.3	down	PGSC0003DMT400000883	bHLH		Solyc05g008235.1	up	PGSC0003DMT400078476	MYB->MYB-related
Solyc04g017720.3	down	Neem_7562_f_4	mTERF		Solyc05g008290.3	up	--	--
Solyc04g049610.3	up	--	--		Solyc05g009660.3	down	Solyc05g009660.2.1	bZIP
Solyc04g050440.3	down	Csa11g014890.1	GRAS		Solyc05g010180.3	up	--	--
Solyc04g050620.3	down	Sme2.5_15253.1_g00001.1	Others		Solyc05g010340.3	down	--	--
Solyc04g050930.3	down	Pm003647	MYB->MYB-related		Solyc05g012250.2	up	--	--
Solyc04g051420.3	down	--	--		Solyc05g013480.3	up	--	--
Solyc04g053130.3	down	--	--		Solyc05g015656.1	up	--	--
Solyc04g054430.2	down	--	--		Solyc05g015800.3	down	EMT14902	TRAF
Solyc04g054730.3	down	PITAhm_000033-RA	AP2/ERF->AP2/ERF-ERF		Solyc05g026420.1	up	--	--
Solyc04g054790.2	down	PGSC0003DMT400079895	C2H2		Solyc05g045670.3	down	MDP0000288192	HB->HB-other
Solyc04g054970.2	up	--	--		Solyc05g047590.3	up	MDP0000320566	NAC
Solyc04g071800.3	down	Sme2.5_15253.1_g00001.1	Others		Solyc05g047680.3	up	Cc10_g03650	GARP->GARP-G2-like
Solyc04g071990.3	down	--	--		Solyc05g051450.2	down	--	--
Solyc04g072380.3	down	GSMUA_Achr4P28960_001	SBP		Solyc05g052360.2	down	Rsa1.0_03034.1_g00001.1	AP2/ERF->AP2/ERF-ERF
Solyc04g074000.3	down	Cc01_g03550	AP2/ERF->AP2/ERF-ERF		Solyc05g053950.3	up	--	--
Solyc04g074030.3	down	Cc01_g03550	AP2/ERF->AP2/ERF-ERF		Solyc05g053960.3	up	--	--
Solyc04g074070.2	up	Bv5_101120_supk.t1	AP2/ERF->AP2/ERF-ERF		Solyc05g054750.3	up	--	--
Solyc04g074740.3	up	Achn012091	MYB->MYB		Solyc05g054890.3	down	MDP0000265619	RWP-RK
Solyc04g074850.3	down	Niben101Scf07788g02004.1	mTERF		Solyc06g005070.2	up	Sopen09g001330.1	GARP->GARP-G2-like
Solyc04g075000.1	up	evm.model.scaffold8089.3	bZIP		Solyc06g005910.3	up	GRMZM2G332809_T01	SWI/SNF-BAF60b
Solyc04g076190.1	up	Bra040597	C3H		Solyc06g006080.3	up	--	--
Solyc04g077270.3	down	Gh_D08G2351	GNAT		Solyc06g007260.1	up	--	--
Solyc04g078110.1	down	Cotton_D_gene_10008182	TRAF		Solyc06g007440.3	up	Lus10043264	C2C2->C2C2-YABBY
Solyc04g078310.3	up	mrna18483.1	MADS->MADS-M-type		Solyc06g008920.3	down	Sopen05g027680.1	Rcd1-like
Solyc04g079025.1	down	mrna24052.1	B3->B3		Solyc06g035530.3	up	Bra001729	B3->B3
Solyc04g079040.3	down	--	--		Solyc06g035555.1	up	GSVIVT01018446001	MADS->MADS-MIKC
Solyc04g079210.3	down	--	--		Solyc06g036130.3	up	Achn336391	ARID
Solyc04g079640.3	down	Cc10_g03650	GARP->GARP-G2-like		Solyc06g048600.3	down	Sopen06g014790.1	Others
Solyc04g079960.1	down	16045491	STAT		Solyc06g048633.1	up	--	--
Solyc04g080380.3	down	--	--		Solyc06g050170.3	up	27791.m000083	NF-X1
Solyc04g081020.3	up	Solyc04g081020.2.1	DBB		Solyc06g050620.3	up	GSMUA_Achr8P13730_001	Others
Solyc04g081140.1	up	PITA_000085953-RA	AP2/ERF->AP2/ERF-ERF		Solyc06g053980.3	up	--	--
Solyc04g082120.3	down	--	--		Solyc06g060570.3	up	--	--
Solyc04g082250.3	down	Achn040601	WRKY		Solyc06g060610.2	up	PH01000549G0400	Tify
Solyc04g082440.3	down	PITAhm_003088-RA	HB->HB-HD-ZIP		Solyc06g060830.3	up	Solyc06g060830.2.1	HB->HB-HD-ZIP
Solyc04g082500.3	down	mrna01596.1	WRKY		Solyc06g062330.2	up	TRIUR3_17264-P1	GRAS
Solyc05g005280.3	down	--	--		Solyc06g062460.3	up	Solyc06g062460.2.1	bHLH
Solyc05g005460.3	down	GRMZM2G396451_T01	C2C2->C2C2-GATA		Solyc06g063050.3	down	--	--
Solyc05g005540.3	up	--	--		Solyc06g063280.1	up	Sme2.5_02933.1_g00001.1	Others
Solyc05g005550.3	up	--	--		Solyc06g064560.3	up	--	--
Solyc05g006550.3	up	--	--		Solyc06g065500.3	up	--	--
Solyc05g006810.3	down	--	--		Solyc06g065680.3	down	mrna18483.1	MADS->MADS-M-type
Solyc05g006850.3	down	LOC_Os09g23650.1	Tify		Solyc06g065825.1	up	--	--
Solyc05g007240.1	down	--	--		Solyc06g066420.3	down	--	--
Solyc05g007770.3	down	Solyc05g007770.2.1	NAC		Solyc06g066700.1	up	--	--
Solyc05g008235.1	down	PGSC0003DMT400078476	MYB->MYB-related		Solyc06g068620.3	up	--	--
Solyc05g008290.3	down	--	--		Solyc06g069150.1	up	--	--
Solyc05g009270.3	up	--	--		Solyc06g069410.3	up	--	--
Solyc05g009610.1	down	RrC4393_p1	Tify		Solyc06g069590.3	down	MDP0000288670	bHLH
Solyc05g009720.3	up	Solyc05g009720.2.1	GARP->GARP-G2-like		Solyc06g069720.3	down	--	--
Solyc05g010040.2	down	--	--		Solyc06g069730.3	down	Vang0857s00050.1	GNAT
Solyc05g010180.3	down	--	--		Solyc06g071320.3	down	--	--
Solyc05g011890.1	up	TRIUR3_07924-P1	mTERF		Solyc06g071570.3	up	mrna00620.1	BBR-BPC
Solyc05g012590.3	down	Pbr041506.1	Alfin-like		Solyc06g071830.2	up	Solyc06g071830.2.1	TAZ
Solyc05g013180.3	down	Gh_A01G2042	SET		Solyc06g072770.3	up	Oropetium_20150105_16901A	B3->B3
Solyc05g013450.3	down	Achn336391	ARID		Solyc06g073760.3	down	mrna03614.1	C2H2
Solyc05g013480.3	down	--	--		Solyc06g076265.1	down	--	--
Solyc05g013620.2	down	--	--		Solyc06g076850.3	up	--	--
Solyc05g014280.3	up	--	--		Solyc06g081980.1	up	--	--
Solyc05g014710.3	up	MDP0000395022	C3H		Solyc06g082440.1	down	Lus10043264	C2C2->C2C2-YABBY
Solyc05g015656.1	down	--	--		Solyc06g083650.3	up	Niben101Scf08326g00014.1	C2H2
Solyc05g015800.3	up	EMT14902	TRAF		Solyc06g084760.2	up	Lus10019354	B3->B3
Solyc05g026420.1	down	--	--		Solyc07g005870.3	up	Oropetium_20150105_05092A	bZIP
Solyc05g026490.3	down	Ca_08489	GNAT		Solyc07g005930.3	up	--	--
Solyc05g047590.3	down	MDP0000320566	NAC		Solyc07g006140.3	up	--	--
Solyc05g047680.3	down	Cc10_g03650	GARP->GARP-G2-like		Solyc07g008103.1	down	Achn012091	MYB->MYB
Solyc05g051290.3	up	--	--		Solyc07g008210.3	up	--	--
Solyc05g051450.2	up	--	--		Solyc07g008360.2	down	Spipo12G0053800	C2H2
Solyc05g052520.3	down	C.cajan_38834	DBP		Solyc07g008440.3	up	Gh_D11G2978	STAT
Solyc05g053950.3	down	--	--		Solyc07g008540.3	up	Solyc07g008540.2.1	Others
Solyc05g053960.3	down	--	--		Solyc07g014680.3	up	--	--
Solyc05g054750.3	down	--	--		Solyc07g016210.1	down	--	--
Solyc06g005070.2	down	Sopen09g001330.1	GARP->GARP-G2-like		Solyc07g016215.1	down	--	--
Solyc06g005560.3	up	Lus10003822	LIM		Solyc07g021463.1	up	--	--
Solyc06g005820.3	down	--	--		Solyc07g021625.1	up	--	--
Solyc06g006080.3	down	--	--		Solyc07g025140.3	up	Tc01_g013880	C3H
Solyc06g006090.1	up	--	--		Solyc07g032670.2	up	--	--
Solyc06g007440.3	down	Lus10043264	C2C2->C2C2-YABBY		Solyc07g041900.3	up	maker-scaffold4986-snap-gene-0.25-mRNA-1	ARID
Solyc06g008920.3	up	Sopen05g027680.1	Rcd1-like		Solyc07g042560.3	down	Pbr019774.1	MYB->MYB-related
Solyc06g009510.1	down	--	--		Solyc07g043230.3	up	Achn296391	NF-Y->NF-YC
Solyc06g010170.3	down	Gh_D13G2412	C2C2->C2C2-GATA		Solyc07g045420.3	up	evm.model.scaffold5545.1	SNF2
Solyc06g034234.1	up	Sme2.5_15253.1_g00001.1	Others		Solyc07g049370.2	down	Pbr002083.1	AP2/ERF->AP2/ERF-ERF
Solyc06g035530.3	down	Bra001729	B3->B3		Solyc07g049530.3	down	PH01000173G0580	SNF2
Solyc06g035555.1	down	GSVIVT01018446001	MADS->MADS-MIKC		Solyc07g049600.3	up	--	--
Solyc06g036110.1	down	--	--		Solyc07g052950.3	up	--	--
Solyc06g036130.3	down	Achn336391	ARID		Solyc07g053140.3	up	Solyc07g053140.2.1	Others
Solyc06g048600.3	up	Sopen06g014790.1	Others		Solyc07g053360.3	up	--	--
Solyc06g048620.3	up	Cotton_D_gene_10012794	S1Fa-like		Solyc07g053450.3	down	Sopen07g027410.1	bZIP
Solyc06g050170.3	down	27791.m000083	NF-X1		Solyc07g054060.3	up	--	--
Solyc06g050620.3	down	GSMUA_Achr8P13730_001	Others		Solyc07g054070.3	up	--	--
Solyc06g053620.3	up	Bra002099	CSD		Solyc07g054680.3	up	PH01000020G0110	NAC
Solyc06g053980.3	down	--	--		Solyc07g054930.3	up	Bra001729	B3->B3
Solyc06g054240.3	down	GSVIVT01015183001	HSF		Solyc07g054950.2	down	GRMZM2G546369_T01	MYB->MYB-related
Solyc06g060570.3	down	--	--		Solyc07g055560.3	up	Lus10019354	B3->B3
Solyc06g060610.2	down	PH01000549G0400	Tify		Solyc07g055720.3	up	--	--
Solyc06g060830.3	down	Solyc06g060830.2.1	HB->HB-HD-ZIP		Solyc07g061990.3	up	16045491	STAT
Solyc06g062330.2	down	TRIUR3_17264-P1	GRAS		Solyc07g062060.3	up	Sme2.5_01196.1_g00006.1	STAT
Solyc06g062770.3	up	MDP0000292425	TRAF		Solyc07g063160.2	up	PITA_000041093-RA	CSD
Solyc06g063280.1	down	Sme2.5_02933.1_g00001.1	Others		Solyc07g063410.3	down	Solyc07g063410.2.1	NAC
Solyc06g064510.2	up	--	--		Solyc07g064160.3	up	--	--
Solyc06g065500.3	down	--	--		Solyc07g064260.2	up	evm.model.supercontig_130.40	TAZ
Solyc06g065680.3	up	mrna18483.1	MADS->MADS-M-type		Solyc07g064410.1	up	--	--
Solyc06g065825.1	down	--	--		Solyc07g065900.3	up	Csa06g039080.1	AP2/ERF->AP2/ERF-ERF
Solyc06g065900.3	up	--	--		Solyc08g006510.3	up	MELO3C003439P1	C3H
Solyc06g066090.3	down	--	--		Solyc08g007800.3	up	Oropetium_20150105_21144A	C3H
Solyc06g066420.3	up	--	--		Solyc08g008180.2	up	AT4G12020.3	WRKY
Solyc06g066690.3	down	--	--		Solyc08g008480.3	up	Solyc08g008480.2.1	MYB->MYB
Solyc06g066700.1	down	--	--		Solyc08g014000.3	down	--	--
Solyc06g068290.1	down	--	--		Solyc08g016080.3	up	Rsa1.0_00734.1_g00004.1	TAZ
Solyc06g068620.3	down	--	--		Solyc08g023630.3	up	--	--
Solyc06g068660.3	up	--	--		Solyc08g044370.2	down	Sopen03g030640.1	B3->B3
Solyc06g069150.1	down	--	--		Solyc08g061130.3	up	Solyc08g061130.2.1	bZIP
Solyc06g069410.3	down	--	--		Solyc08g065420.3	up	Solyc08g065420.2.1	HB->HB-BELL
Solyc06g069590.3	up	MDP0000288670	bHLH		Solyc08g065610.3	up	--	--
Solyc06g069720.3	up	--	--		Solyc08g067340.3	down	Solyc08g067340.2.1	WRKY
Solyc06g069730.3	up	Vang0857s00050.1	GNAT		Solyc08g067505.1	down	--	--
Solyc06g071060.1	down	evm.model.scaffold884.3	SET		Solyc08g074630.2	down	--	--
Solyc06g071320.3	up	--	--		Solyc08g074683.1	down	--	--
Solyc06g071570.3	down	mrna00620.1	BBR-BPC		Solyc08g075100.3	up	--	--
Solyc06g071830.2	down	Solyc06g071830.2.1	TAZ		Solyc08g075490.3	up	PITA_000065903-RA	LOB
Solyc06g072700.3	up	Lus10012867	SNF2		Solyc08g075540.4	up	--	--
Solyc06g073760.3	up	mrna03614.1	C2H2		Solyc08g076350.3	down	MDP0000285242	Others
Solyc06g073940.3	down	--	--		Solyc08g077700.3	up	PITAhm_002305-RA	HSF
Solyc06g075090.3	down	evm.model.scaffold3662.11	MYB->MYB-related		Solyc08g078300.3	up	Solyc08g078300.2.1	HB->HB-HD-ZIP
Solyc06g075640.2	up	--	--		Solyc08g078640.2	down	MDP0000320566	NAC
Solyc06g076265.1	up	--	--		Solyc08g078820.3	up	Bra020935	SET
Solyc06g076790.1	down	--	--		Solyc08g078870.2	up	C.cajan_40518	Trihelix
Solyc06g076850.3	down	--	--		Solyc08g078950.3	up	mrna31023.1	C3H
Solyc06g081980.1	down	--	--		Solyc08g079150.1	up	evm.model.scaffold12768.29	C2C2->C2C2-YABBY
Solyc06g083470.3	up	MDP0000247912	bHLH		Solyc08g079180.3	up	MDP0000428265	NAC
Solyc06g083700.3	down	--	--		Solyc08g079430.3	up	--	--
Solyc06g084760.2	down	Lus10019354	B3->B3		Solyc08g080040.3	down	Bra001729	B3->B3
Solyc07g005090.3	down	--	--		Solyc08g080540.3	down	Solyc08g080540.2.1	HSF
Solyc07g005870.3	down	Oropetium_20150105_05092A	bZIP		Solyc08g080940.3	up	--	--
Solyc07g005930.3	down	--	--		Solyc08g081170.3	up	PITA_000034771-RA	MYB->MYB-related
Solyc07g005950.3	down	MA_381649g0010	C3H		Solyc08g082120.2	up	--	--
Solyc07g006140.3	down	--	--		Solyc08g082135.1	up	--	--
Solyc07g008200.3	down	Gh_A12G1273	mTERF		Solyc08g082670.3	up	Sme2.5_02298.1_g00001.1	B3->B3-ARF
Solyc07g008210.3	down	--	--		Solyc08g082890.3	down	Solyc08g082890.2.1	MYB->MYB
Solyc07g008300.2	down	PDK_30s861851g002	LOB		Solyc08g083270.2	down	Sme2.5_02298.1_g00004.1	Coactivator p15
Solyc07g008360.2	up	Spipo12G0053800	C2H2		Solyc09g007320.3	up	MA_381649g0010	C3H
Solyc07g008440.3	down	Gh_D11G2978	STAT		Solyc09g007860.3	up	--	--
Solyc07g008540.3	down	Solyc07g008540.2.1	Others		Solyc09g008270.3	up	--	--
Solyc07g008550.3	down	Achn233011	SRS		Solyc09g008670.3	up	--	--
Solyc07g014680.3	down	--	--		Solyc09g008840.3	up	EMT33404	MYB->MYB-related
Solyc07g016210.1	up	--	--		Solyc09g009520.3	up	Glyma.12G184400.1	bZIP
Solyc07g021463.1	down	--	--		Solyc09g009530.3	up	Glyma.12G184400.1	bZIP
Solyc07g021625.1	down	--	--		Solyc09g010260.3	up	Csa17g080520.1	C3H
Solyc07g025140.3	down	Tc01_g013880	C3H		Solyc09g010280.3	up	--	--
Solyc07g032670.2	down	--	--		Solyc09g014860.3	up	--	--
Solyc07g041245.1	up	--	--		Solyc09g014970.3	down	MDP0000267951	Others
Solyc07g041900.3	down	maker-scaffold4986-snap-gene-0.25-mRNA-1	ARID		Solyc09g015000.3	up	MDP0000522954	Others
Solyc07g041920.3	down	maker-scaffold4986-snap-gene-0.25-mRNA-1	ARID		Solyc09g031610.3	up	--	--
Solyc07g042560.3	up	Pbr019774.1	MYB->MYB-related		Solyc09g031975.1	up	--	--
Solyc07g043230.3	down	Achn296391	NF-Y->NF-YC		Solyc09g047910.3	up	Cotton_A_18673	SWI/SNF-BAF60b
Solyc07g045420.3	down	evm.model.scaffold5545.1	SNF2		Solyc09g055180.3	up	Pbr013684.1	GNAT
Solyc07g049430.3	up	Niben101Scf08326g00014.1	C2H2		Solyc09g055350.3	up	CotAD_71816	Others
Solyc07g052580.1	down	MDP0000283975	NAC		Solyc09g057760.3	down	--	--
Solyc07g052690.3	down	augustus_masked-scaffold3430-abinit-gene-1.12-mRNA-1	BES1		Solyc09g059170.2	up	PH01002606G0040	HSF
Solyc07g052950.3	down	--	--		Solyc09g059270.3	up	--	--
Solyc07g053140.3	down	Solyc07g053140.2.1	Others		Solyc09g061730.2	up	--	--
Solyc07g053320.3	down	--	--		Solyc09g064160.3	up	--	--
Solyc07g053360.3	down	--	--		Solyc09g065390.1	up	--	--
Solyc07g054060.3	down	--	--		Solyc09g065800.3	down	--	--
Solyc07g054070.3	down	--	--		Solyc09g066150.1	up	PITAhm_002405-RA	CPP
Solyc07g054580.3	up	RrC1700_p1	AP2/ERF->AP2/ERF-ERF		Solyc09g072700.3	down	MDP0000449389	MADS->MADS-M-type
Solyc07g054680.3	down	PH01000020G0110	NAC		Solyc09g072810.3	down	Cc01_g03550	AP2/ERF->AP2/ERF-ERF
Solyc07g054930.3	down	Bra001729	B3->B3		Solyc09g075210.3	up	--	--
Solyc07g055320.3	down	Achn109391	WRKY		Solyc09g075390.3	up	--	--
Solyc07g055560.3	down	Lus10019354	B3->B3		Solyc09g082660.3	down	--	--
Solyc07g055640.1	down	GSVIVT01024382001	Jumonji		Solyc09g082690.3	up	--	--
Solyc07g055720.3	down	--	--		Solyc09g082870.2	down	Bo1g108240.1	C2C2->C2C2-GATA
Solyc07g056420.4	down	--	--		Solyc09g082990.3	up	MDP0000247737	FAR1
Solyc07g061760.2	up	--	--		Solyc09g089520.3	down	--	--
Solyc07g061990.3	down	16045491	STAT		Solyc09g089530.3	down	--	--
Solyc07g062060.3	down	Sme2.5_01196.1_g00006.1	STAT		Solyc09g089540.3	down	--	--
Solyc07g063160.2	down	PITA_000041093-RA	CSD		Solyc09g090510.3	up	--	--
Solyc07g063770.3	down	Gh_D08G2351	GNAT		Solyc09g090930.3	up	--	--
Solyc07g064160.3	down	--	--		Solyc09g091550.3	down	EMT20798	MYB->MYB-related
Solyc07g064260.2	down	evm.model.supercontig_130.40	TAZ		Solyc09g091970.3	up	--	--
Solyc07g064410.1	down	--	--		Solyc09g092130.3	up	TRIUR3_30450-P1	MYB->MYB
Solyc07g065165.1	down	--	--		Solyc09g092750.3	down	--	--
Solyc07g065900.3	down	Csa06g039080.1	AP2/ERF->AP2/ERF-ERF		Solyc10g005320.3	down	--	--
Solyc08g006510.3	down	MELO3C003439P1	C3H		Solyc10g006900.3	down	TRIUR3_22095-P1	C2H2
Solyc08g007130.3	down	Spipo1G0030700	BES1		Solyc10g007100.3	up	Sopen10g002990.1	HB->HB-other
Solyc08g007800.3	down	Oropetium_20150105_21144A	C3H		Solyc10g008120.3	down	--	--
Solyc08g008180.2	down	AT4G12020.3	WRKY		Solyc10g008410.1	down	--	--
Solyc08g014000.3	up	--	--		Solyc10g009270.3	down	Solyc10g009270.2.1	bHLH
Solyc08g023270.3	down	--	--		Solyc10g009290.1	down	Solyc10g009290.1.1	bHLH
Solyc08g023630.3	down	--	--		Solyc10g009410.1	down	Aco017242.1	Trihelix
Solyc08g044370.2	up	Sopen03g030640.1	B3->B3		Solyc10g044840.2	up	--	--
Solyc08g061130.3	down	Solyc08g061130.2.1	bZIP		Solyc10g051010.2	up	evm.model.scaffold2.3	Others
Solyc08g063090.2	down	--	--		Solyc10g052490.2	down	Rsa1.0_00048.1_g00027.1	bHLH
Solyc08g065190.3	down	Achn296391	NF-Y->NF-YC		Solyc10g052880.1	up	Seita.3G354900.1	MYB->MYB-related
Solyc08g065420.3	down	Solyc08g065420.2.1	HB->HB-BELL		Solyc10g055620.2	up	--	--
Solyc08g065610.3	down	--	--		Solyc10g055730.2	down	--	--
Solyc08g066350.2	down	Pm005182	AUX/IAA		Solyc10g075090.2	down	mrna28104.1	MYB->MYB-related
Solyc08g067160.3	down	evm.model.scaffold5494.1	C2C2->C2C2-YABBY		Solyc10g075110.2	down	mrna28104.1	MYB->MYB-related
Solyc08g067630.3	down	--	--		Solyc10g076250.2	up	Gh_A09G0861	AP2/ERF->AP2/ERF-ERF
Solyc08g068850.3	down	--	--		Solyc10g076660.2	down	Bra001729	B3->B3
Solyc08g068870.3	down	15409137	C3H		Solyc10g076940.2	down	--	--
Solyc08g069060.3	down	--	--		Solyc10g078590.2	up	--	--
Solyc08g074683.1	up	--	--		Solyc10g078760.2	up	--	--
Solyc08g075100.3	down	--	--		Solyc10g079320.2	down	mrna28201.1	Others
Solyc08g075490.3	down	PITA_000065903-RA	LOB		Solyc10g079350.2	down	PH01002606G0040	HSF
Solyc08g076350.3	up	MDP0000285242	Others		Solyc10g079840.2	up	--	--
Solyc08g076730.3	up	--	--		Solyc10g080070.2	up	mrna03235.1	Others
Solyc08g077120.2	down	--	--		Solyc10g080230.2	up	--	--
Solyc08g077140.1	down	--	--		Solyc10g080715.1	up	--	--
Solyc08g077180.3	down	--	--		Solyc10g080870.3	down	PITAhm_002405-RA	CPP
Solyc08g078300.3	down	Solyc08g078300.2.1	HB->HB-HD-ZIP		Solyc10g083510.2	down	Solyc10g083510.1.1	GRF
Solyc08g078640.2	up	MDP0000320566	NAC		Solyc10g084320.2	down	Cotton_D_gene_10008182	TRAF
Solyc08g078950.3	down	mrna31023.1	C3H		Solyc10g084340.2	down	Solyc10g084340.1.1	AP2/ERF->AP2/ERF-AP2
Solyc08g079150.1	down	evm.model.scaffold12768.29	C2C2->C2C2-YABBY		Solyc10g085230.2	up	TRIUR3_17264-P1	GRAS
Solyc08g079180.3	down	MDP0000428265	NAC		Solyc10g085870.1	up	Sme2.5_06310.1_g00004.1	WRKY
Solyc08g079430.3	down	--	--		Solyc10g085880.1	up	Sme2.5_06310.1_g00004.1	WRKY
Solyc08g079870.3	down	Aco000448.1	FAR1		Solyc10g086280.2	down	Lus10012867	SNF2
Solyc08g080040.3	up	Bra001729	B3->B3		Solyc10g086320.2	down	MDP0000232830	mTERF
Solyc08g080540.3	up	Solyc08g080540.2.1	HSF		Solyc10g086390.2	up	TRIUR3_22095-P1	C2H2
Solyc08g080650.3	down	Cotton_A_19373	CSD		Solyc10g087010.2	up	Sme2.5_15253.1_g00001.1	Others
Solyc08g080940.3	down	--	--		Solyc11g005340.2	up	--	--
Solyc08g081170.3	down	PITA_000034771-RA	MYB->MYB-related		Solyc11g006290.2	up	--	--
Solyc08g082120.2	down	--	--		Solyc11g006590.2	up	Sme2.5_15253.1_g00001.1	Others
Solyc08g082630.3	up	Solyc08g082630.2.1	B3->B3-ARF		Solyc11g007000.2	up	16035483	MYB->MYB
Solyc08g082670.3	down	Sme2.5_02298.1_g00001.1	B3->B3-ARF		Solyc11g007590.2	up	CotAD_20517	bHLH
Solyc08g083060.3	down	Millet_GLEAN_10012853	C2H2		Solyc11g009100.2	up	MDP0000265619	RWP-RK
Solyc09g007320.3	down	MA_381649g0010	C3H		Solyc11g010430.2	up	--	--
Solyc09g007850.3	down	Ciclev10013551m	mTERF		Solyc11g010850.2	down	--	--
Solyc09g007860.3	down	--	--		Solyc11g011190.1	down	30143.m001199	C3H
Solyc09g008270.3	down	--	--		Solyc11g011370.2	down	--	--
Solyc09g008670.3	down	--	--		Solyc11g013110.2	up	Bra001729	B3->B3
Solyc09g008840.3	down	EMT33404	MYB->MYB-related		Solyc11g027840.2	up	--	--
Solyc09g009520.3	down	Glyma.12G184400.1	bZIP		Solyc11g042630.2	up	--	--
Solyc09g009530.3	down	Glyma.12G184400.1	bZIP		Solyc11g066250.2	up	PITA_000071343-RA	LOB
Solyc09g009860.1	up	Sme2.5_02298.1_g00004.1	Coactivator p15		Solyc11g066580.2	down	CotAD_67910	HB->HB-other
Solyc09g010160.2	down	Solyc09g010160.1.1	NAC		Solyc11g066930.1	down	MDP0000240167	CPP
Solyc09g010210.3	up	mrna31843.1	WRKY		Solyc11g068390.1	up	--	--
Solyc09g010260.3	down	Csa17g080520.1	C3H		Solyc11g071290.2	down	Achn177981	PHD
Solyc09g010280.3	down	--	--		Solyc11g071550.2	down	--	--
Solyc09g010360.3	down	Lus10022187	C3H		Solyc11g072055.1	down	--	--
Solyc09g011560.2	down	--	--		Solyc12g005430.1	down	Achn001091	CAMTA
Solyc09g014860.3	down	--	--		Solyc12g005940.2	down	PH01000173G0580	SNF2
Solyc09g018780.3	down	--	--		Solyc12g006095.1	up	Achn264411	FAR1
Solyc09g031610.3	down	--	--		Solyc12g007090.2	up	--	--
Solyc09g031975.1	down	--	--		Solyc12g008500.2	down	Achn335281	NAC
Solyc09g047910.3	down	Cotton_A_18673	SWI/SNF-BAF60b		Solyc12g008800.2	down	Solyc12g008800.1.1	MYB->MYB-related
Solyc09g055180.3	down	Pbr013684.1	GNAT		Solyc12g008830.2	up	Solyc12g008830.1.1	C2C2->C2C2-GATA
Solyc09g055350.3	down	CotAD_71816	Others		Solyc12g009110.2	down	--	--
Solyc09g055940.3	down	MDP0000268356	LUG		Solyc12g009190.2	up	Cotton_D_gene_10012794	S1Fa-like
Solyc09g057760.3	up	--	--		Solyc12g009220.2	down	Solyc12g009220.1.1	Tify
Solyc09g059170.2	down	PH01002606G0040	HSF		Solyc12g010020.2	down	--	--
Solyc09g059270.3	down	--	--		Solyc12g010960.2	down	Sme2.5_01908.1_g00016.1	PHD
Solyc09g061700.3	up	--	--		Solyc12g013710.2	down	TRIUR3_22095-P1	C2H2
Solyc09g061730.2	down	--	--		Solyc12g014430.2	down	Sme2.5_02298.1_g00001.1	B3->B3-ARF
Solyc09g064490.2	up	Cotton_D_gene_10008182	TRAF		Solyc12g015640.2	up	Solyc12g015640.1.1	mTERF
Solyc09g065390.1	down	--	--		Solyc12g017240.2	down	Lus10007348	MYB->MYB-related
Solyc09g065800.3	up	--	--		Solyc12g019740.2	up	--	--
Solyc09g066150.1	down	PITAhm_002405-RA	CPP		Solyc12g042770.2	up	--	--
Solyc09g066470.3	down	--	--		Solyc12g049350.2	up	Solyc12g049350.1.1	MYB->MYB
Solyc09g072640.3	up	--	--		Solyc12g049400.2	down	Solyc12g049400.1.1	Tify
Solyc09g072700.3	up	MDP0000449389	MADS->MADS-M-type		Solyc12g049440.2	down	--	--
Solyc09g074610.3	down	--	--		Solyc12g055810.1	down	--	--
Solyc09g074620.3	down	Achn024291	C3H		Solyc12g056460.2	down	Solyc12g056460.1.1	MADS->MADS-MIKC
Solyc09g075210.3	down	--	--		Solyc12g056610.2	down	PITA_000024663-RA	NAC
Solyc09g075390.3	down	--	--		Solyc12g056620.2	up	--	--
Solyc09g082550.3	down	PITAhm_000033-RA	AP2/ERF->AP2/ERF-ERF		Solyc12g056650.2	up	--	--
Solyc09g082660.3	up	--	--		Solyc12g087840.1	up	GSMUA_Achr7P25320_001	TCP
Solyc09g082690.3	down	--	--		Solyc12g088170.2	down	Achn001091	CAMTA
Solyc09g082990.3	down	MDP0000247737	FAR1		Solyc12g088220.2	down	Achn299211	MYB->MYB-related
Solyc09g090290.3	down	--	--		Solyc12g088670.2	up	maker-scaffold4986-snap-gene-0.25-mRNA-1	ARID
Solyc09g090510.3	down	--	--		Solyc12g089240.2	down	Solyc12g089240.1.1	DBB
Solyc09g090730.2	down	Csa11g014890.1	GRAS		Solyc12g094440.2	up	Solyc12g094440.1.1	ARID
Solyc09g090930.3	down	--	--		Solyc12g095750.2	up	Achn264411	FAR1
Solyc09g091510.3	down	--	--		Solyc12g096780.2	down	--	--
Solyc09g091580.3	down	evm.model.scaffold5545.1	SNF2		Solyc12g096860.2	down	--	--
Solyc09g091830.3	down	--	--		Solyc12g096870.1	down	TRIUR3_30368-P1	mTERF
Solyc09g091970.3	down	--	--		Solyc12g097000.2	down	mrna21370.1	WRKY
Solyc09g092130.3	down	TRIUR3_30450-P1	MYB->MYB		Solyc12g098490.2	up	Csa11g010730.1	HSF
Solyc10g005000.3	up	--	--		Solyc12g098500.2	up	PITA_000041291-RA	MYB->MYB-related
Solyc10g005320.3	up	--	--		Solyc12g098590.2	down	mrna28201.1	Others
Solyc10g006740.3	up	GSVIVT01013228001	MYB->MYB-related		Solyc12g098880.2	up	--	--
Solyc10g006900.3	up	TRIUR3_22095-P1	C2H2		Solyc12g100030.2	down	Csa05g023150.2	AUX/IAA
Solyc10g007100.3	down	Sopen10g002990.1	HB->HB-other		Trans_newGene_1057	up	--	--
Solyc10g007120.3	down	--	--		Trans_newGene_1078	up	--	--
Solyc10g008120.3	up	--	--		Trans_newGene_1084	up	--	--
Solyc10g008210.3	up	--	--		Trans_newGene_1085	down	--	--
Solyc10g008410.1	up	--	--		Trans_newGene_1515	down	--	--
Solyc10g008830.2	up	Niben101Scf08326g00014.1	C2H2		Trans_newGene_1557	up	--	--
Solyc10g018907.1	up	--	--		Trans_newGene_1565	up	--	--
Solyc10g044840.2	down	--	--		Trans_newGene_414	up	--	--
Solyc10g050460.1	up	--	--		Trans_newGene_571	up	--	--
Solyc10g051010.2	down	evm.model.scaffold2.3	Others
Solyc10g052490.2	up	Rsa1.0_00048.1_g00027.1	bHLH
Solyc10g052880.1	down	Seita.3G354900.1	MYB->MYB-related
Solyc10g055620.2	down	--	--
Solyc10g055810.2	down	--	--
Solyc10g076250.2	down	Gh_A09G0861	AP2/ERF->AP2/ERF-ERF
Solyc10g076530.2	down	Tc10_g003050	MYB->MYB-related
Solyc10g076940.2	up	--	--
Solyc10g078360.2	up	evm.model.scaffold884.3	SET
Solyc10g078590.2	down	--	--
Solyc10g078760.2	down	--	--
Solyc10g078920.2	down	--	--
Solyc10g079840.2	down	--	--
Solyc10g080070.2	down	mrna03235.1	Others
Solyc10g080230.2	down	--	--
Solyc10g080715.1	down	--	--
Solyc10g080870.3	up	PITAhm_002405-RA	CPP
Solyc10g081340.1	up	--	--
Solyc10g083210.2	up	Solyc10g083210.1.1	B3->B3
Solyc10g083510.2	up	Solyc10g083510.1.1	GRF
Solyc10g084840.2	up	Cotton_A_19373	CSD
Solyc10g085230.2	down	TRIUR3_17264-P1	GRAS
Solyc10g085880.1	down	Sme2.5_06310.1_g00004.1	WRKY
Solyc10g086390.2	down	TRIUR3_22095-P1	C2H2
Solyc10g086520.2	up	Lus10003822	LIM
Solyc10g086565.1	up	Sme2.5_00085.1_g00025.1	SET
Solyc10g087010.2	down	Sme2.5_15253.1_g00001.1	Others
Solyc11g005820.1	up	--	--
Solyc11g006290.2	down	--	--
Solyc11g007000.2	down	16035483	MYB->MYB
Solyc11g007200.2	down	--	--
Solyc11g007590.2	down	CotAD_20517	bHLH
Solyc11g008830.2	up	Solyc11g008830.1.1	LOB
Solyc11g009100.2	down	MDP0000265619	RWP-RK
Solyc11g010420.2	down	--	--
Solyc11g010430.2	down	--	--
Solyc11g010500.1	down	Achn350331	AP2/ERF->AP2/ERF-ERF
Solyc11g010850.2	up	--	--
Solyc11g011160.1	up	--	--
Solyc11g011310.2	up	--	--
Solyc11g011370.2	up	--	--
Solyc11g011980.3	down	Vocar.0037s0090.1	Others
Solyc11g011990.2	down	--	--
Solyc11g012910.2	down	--	--
Solyc11g013110.2	down	Bra001729	B3->B3
Solyc11g013120.2	down	--	--
Solyc11g017430.2	down	Sopen11g009380.1	mTERF
Solyc11g020040.2	up	evm.model.scaffold4314.8	GARP->GARP-G2-like
Solyc11g027840.2	down	--	--
Solyc11g040110.2	down	--	--
Solyc11g066250.2	down	PITA_000071343-RA	LOB
Solyc11g066580.2	up	CotAD_67910	HB->HB-other
Solyc11g066890.1	down	--	--
Solyc11g068390.1	down	--	--
Solyc11g071550.2	up	--	--
Solyc11g071890.2	down	MDP0000295064	C2H2
Solyc11g072055.1	up	--	--
Solyc11g073010.1	up	MDP0000263576	GRAS
Solyc12g006225.1	up	--	--
Solyc12g006590.2	down	--	--
Solyc12g006600.2	down	--	--
Solyc12g008530.2	up	MDP0000320566	NAC
Solyc12g008800.2	up	Solyc12g008800.1.1	MYB->MYB-related
Solyc12g009190.2	down	Cotton_D_gene_10012794	S1Fa-like
Solyc12g009470.2	down	--	--
Solyc12g010960.2	up	Sme2.5_01908.1_g00016.1	PHD
Solyc12g013710.2	up	TRIUR3_22095-P1	C2H2
Solyc12g015630.2	down	--	--
Solyc12g032950.2	down	--	--
Solyc12g035710.2	up	Achn157821	SET
Solyc12g038645.1	up	Eucgr.H01407.1.p	FAR1
Solyc12g042770.2	down	--	--
Solyc12g044330.2	up	Dendrobium_GLEAN_10133159	NAC
Solyc12g049350.2	down	Solyc12g049350.1.1	MYB->MYB
Solyc12g049440.2	up	--	--
Solyc12g056610.2	up	PITA_000024663-RA	NAC
Solyc12g056620.2	down	--	--
Solyc12g056650.2	down	--	--
Solyc12g056920.2	up	PITAhm_000033-RA	AP2/ERF->AP2/ERF-ERF
Solyc12g087840.1	down	GSMUA_Achr7P25320_001	TCP
Solyc12g087940.2	up	15409137	C3H
Solyc12g088170.2	up	Achn001091	CAMTA
Solyc12g088670.2	down	maker-scaffold4986-snap-gene-0.25-mRNA-1	ARID
Solyc12g094440.2	down	Solyc12g094440.1.1	ARID
Solyc12g094640.2	down	MDP0000275412	Trihelix
Solyc12g095750.2	down	Achn264411	FAR1
Solyc12g096860.2	up	--	--
Solyc12g096870.1	up	TRIUR3_30368-P1	mTERF
Solyc12g097000.2	up	mrna21370.1	WRKY
Solyc12g098490.2	down	Csa11g010730.1	HSF
Solyc12g098500.2	down	PITA_000041291-RA	MYB->MYB-related
Solyc12g098590.2	up	mrna28201.1	Others
Solyc12g098880.2	down	--	--
Solyc12g099790.2	down	MDP0000318339	FAR1
Trans_newGene_1055	down	--	--
Trans_newGene_1078	down	--	--
Trans_newGene_1084	down	--	--
Trans_newGene_1085	up	--	--
Trans_newGene_1391	up	--	--
Trans_newGene_1513	up	--	--
Trans_newGene_1515	up	--	--
Trans_newGene_1557	down	--	--
Trans_newGene_1565	down	--	--
Trans_newGene_1696	down	--	--
Trans_newGene_414	down	--	--
Trans_newGene_571	down	--	--
Trans_newGene_936	up	--	--
