# Supplementary material for: A Transcriptome Analysis Revealing the New Insight of Green Light on Tomato Plant Growth and Drought Stress Tolerance
Source: Front Plant Sci. 2021 Oct 21;12:649283. doi: 10.3389/fpls.2021.649283 (PMC8566944; doi:10.3389/fpls.2021.649283)
Supplement: Supplementary Table 4 — Protein-protein interaction (PPI) network analysis based on the DEDs of the comparsion GD and BD. [file Table_4.xlsx]

## Sheet: Sheet1
Table S4 protein-protein interaction (PPI) network analysis based on the DEDs of the comparsion GD and BD
node_name	MCC	DMNC	MNC	Degree	EPC	BottleNeck	EcCentricity	Closeness	Radiality
Solyc08g061130.3	6	0.30779	2	6	3.815	10	0.05556	7.5	0.46914
Solyc01g107730.3	5	0	1	5	3.522	10	0.05556	7	0.45679
Solyc06g071830.2	4	0	1	4	3.142	10	0.03704	6.33333	0.4321
Solyc11g011980.3	3	0.30779	2	3	2.955	3	0.03704	5.83333	0.41975
Solyc02g070980.1	2	0	1	2	2.626	2	0.03704	5.16667	0.39506
Solyc04g078310.3	2	0	1	2	2.552	2	0.03704	5	0.38272
Solyc06g063280.1	2	0.30779	2	2	2.764	1	0.03704	5	0.38272
Solyc06g065680.3	2	0	1	2	2.559	1	0.03704	5	0.38272
Solyc04g081020.3	2	0.30779	2	2	2.7	1	0.03704	5	0.38272
Solyc08g077180.3	4	0	1	4	3.44	5	0.04444	5.5	0.38095
Solyc09g008840.3	4	0	1	4	3.508	3	0.04444	5.5	0.38095
Solyc08g080540.3	1	0	1	1	2.273	1	0.03704	4.5	0.37037
Solyc09g082690.3	1	0	1	1	2.258	1	0.03704	4.5	0.37037
Solyc04g016430.3	1	0	1	1	2.169	1	0.03704	4.33333	0.35802
Solyc02g090680.3	1	0	1	1	2.208	1	0.03704	4.33333	0.35802
Solyc02g081980.3	3	0	1	3	3.049	2	0.02963	4.83333	0.35556
Solyc07g065900.3	3	0	1	3	3.124	2	0.02963	4.83333	0.35556
Solyc03g114150.3	4	0.30779	2	4	2.825	8	0.02963	5.16667	0.35556
Solyc10g076250.2	2	0	1	2	2.435	8	0.04444	4.5	0.35556
Solyc04g071990.3	2	0.30779	2	2	2.455	1	0.02778	4.41667	0.33333
Solyc12g049350.2	1	0	1	1	1.958	1	0.02778	4.08333	0.33333
Solyc04g014470.3	1	0	1	1	2.069	1	0.02778	4.08333	0.33333
Solyc05g008235.1	1	0	1	1	2.075	1	0.02778	4.08333	0.33333
Solyc12g056650.2	2	0.30779	2	2	2.417	1	0.02778	4.41667	0.33333
Solyc12g098490.2	3	0.30779	2	3	2.508	3	0.02963	4.5	0.33016
Solyc01g093990.3	2	0	1	2	2.905	1	0.02963	4.16667	0.33016
Solyc01g080460.3	2	0	1	2	2.873	1	0.02963	4.16667	0.33016
Solyc03g032190.3	2	0	1	2	2.338	1	0.02778	4.25	0.30864
Solyc06g069730.3	1	0	1	1	1.817	1	0.02778	3.66667	0.2963
Solyc01g087590.3	2	0.30779	2	2	2.303	1	0.02222	3.83333	0.29206
Solyc08g079430.3	2	0.30779	2	2	2.271	1	0.02222	3.83333	0.29206
Solyc12g094640.2	1	0	1	1	1.975	1	0.02222	3.25	0.27937
Solyc06g083700.3	1	0	1	1	1.922	1	0.02222	3.33333	0.27937
Solyc06g054240.3	1	0	1	1	2.036	1	0.02222	3.25	0.27937
Solyc10g005320.3	2	0.30779	2	2	2.173	1	0.02222	3.58333	0.26667
Solyc09g008670.3	2	0.30779	2	2	2.151	1	0.02222	3.58333	0.26667
Solyc09g091510.3	4	0.30779	2	4	3.076	6	0.03333	4.5	0.24
Solyc02g085020.3	4	0.30898	3	3	2.797	2	0.03333	4	0.22667
Solyc11g013110.2	4	0.30898	3	3	2.796	1	0.03333	4	0.22667
Solyc09g082660.3	2	0.30779	2	2	2.402	1	0.02222	3.33333	0.2
Solyc07g008360.2	2	0.30779	2	2	2.391	1	0.02222	3.33333	0.2
Solyc08g080940.3	6	0	1	6	3.169	7	0.07778	6	0.19444
Solyc11g066580.2	2	0.30779	2	2	2.456	1	0.02222	3.16667	0.18667
Solyc06g048620.3	3	0	1	3	2.532	4	0.02778	3.5	0.13889
Solyc03g082470.3	3	0	1	3	2.581	1	0.02778	3.5	0.13889
Solyc04g079960.1	3	0.30779	2	3	2.255	2	0.04444	3	0.13333
Solyc11g020040.2	3	0	1	3	2.057	4	0.04444	3	0.13333
Solyc01g067740.3	3	0	1	3	2.094	4	0.04444	3	0.13333
Solyc02g081340.3	1	0	1	1	2.052	1	0.03889	3.5	0.12963
Solyc07g056420.4	1	0	1	1	2.039	1	0.03889	3.5	0.12963
Solyc09g011560.2	1	0	1	1	2.013	1	0.03889	3.5	0.12963
Solyc06g069720.3	1	0	1	1	1.989	1	0.03889	3.5	0.12963
Solyc10g078920.2	1	0	1	1	2.051	1	0.03889	3.5	0.12963
Solyc05g006850.3	1	0	1	1	2.079	1	0.03889	3.5	0.12963
Solyc05g052520.3	2	0	1	2	2.355	1	0.02778	3	0.125
Solyc03g096670.3	2	0	1	2	2.349	1	0.02778	3	0.125
Solyc03g006960.3	2	0	1	2	2.357	1	0.02778	3	0.125
Solyc07g061990.3	2	0.30779	2	2	2.064	1	0.02222	2.5	0.11852
Solyc03g006550.3	2	0.30779	2	2	2.093	1	0.02222	2.5	0.11852
Solyc12g098500.2	2	0	1	2	1.709	3	0.03333	2	0.11667
Solyc06g053980.3	2	0	1	2	1.692	3	0.03333	2	0.11667
Solyc01g100230.3	1	0	1	1	1.585	1	0.02222	2	0.1037
Solyc06g072700.3	1	0	1	1	1.669	1	0.02222	2	0.1037
Solyc01g087690.2	1	0	1	1	1.606	1	0.02222	2	0.1037
Solyc09g074610.3	1	0	1	1	1.61	1	0.02222	2	0.1037
Solyc01g067890.3	1	0	1	1	1.688	1	0.02222	2	0.1037
Solyc11g007200.2	1	0	1	1	1.654	1	0.02222	2	0.1037
Solyc02g082760.3	1	0	1	1	1.619	1	0.02222	2	0.1037
Solyc09g066470.3	1	0	1	1	1.463	1	0.01667	1.5	0.1
Solyc10g006900.3	1	0	1	1	1.463	1	0.01667	1.5	0.1
Solyc12g013710.2	1	0	1	1	1.467	1	0.01667	1.5	0.1
Solyc01g100850.3	1	0	1	1	1.498	1	0.01667	1.5	0.1
Solyc09g072700.3	1	0	1	1	1.38	1	0.02222	1	0.06667
Solyc09g090510.3	1	0	1	1	1.364	1	0.02222	1	0.06667
Solyc01g068640.3	1	0	1	1	1.368	1	0.02222	1	0.06667
Solyc03g083320.3	1	0	1	1	1.363	1	0.02222	1	0.06667
Solyc06g081980.1	1	0	1	1	1.331	1	0.02222	1	0.06667
Solyc12g049440.2	1	0	1	1	1.389	1	0.02222	1	0.06667
Solyc05g006810.3	1	0	1	1	1.368	1	0.02222	1	0.06667
Solyc06g007440.3	1	0	1	1	1.363	1	0.02222	1	0.06667
Solyc05g053950.3	1	0	1	1	1.364	1	0.02222	1	0.06667
Solyc02g067060.3	1	0	1	1	1.334	1	0.02222	1	0.06667
Solyc12g094440.2	1	0	1	1	1.389	1	0.02222	1	0.06667
Solyc03g095840.3	1	0	1	1	1.352	1	0.02222	1	0.06667
Solyc12g008530.2	1	0	1	1	1.334	1	0.02222	1	0.06667
Solyc02g065060.3	1	0	1	1	1.352	1	0.02222	1	0.06667
Solyc07g041900.3	1	0	1	1	1.352	1	0.02222	1	0.06667
Solyc08g014000.3	1	0	1	1	1.352	1	0.02222	1	0.06667
Solyc03g113780.3	1	0	1	1	1.331	1	0.02222	1	0.06667
Solyc11g066890.1	1	0	1	1	1.38	1	0.02222	1	0.06667
