# Supplementary material for: A Transcriptome Analysis Revealing the New Insight of Green Light on Tomato Plant Growth and Drought Stress Tolerance
Source: Front Plant Sci. 2021 Oct 21;12:649283. doi: 10.3389/fpls.2021.649283 (PMC8566944; doi:10.3389/fpls.2021.649283)
Supplement: Supplementary Table 5 — Protein-protein interaction (PPI) network analysis based on the DEDs of the comparsion RD and BD. [file Table_5.xlsx]

## Sheet: RD vs BD
Table S5 protein-protein interaction (PPI) network analysis based on the DEDs of the comparsion RD and BD
node_name	MCC	DMNC	MNC	Degree	EPC	BottleNeck	EcCentricity	Closeness	Radiality
Solyc08g061130.3	7	0.30898	3	6	4.642	10	0.04444	7.33333	0.6963
Solyc08g080540.3	2	0	1	2	3.341	3	0.04444	5.33333	0.63704
Solyc06g063280.1	4	0.30898	3	3	4.023	1	0.03333	5.41667	0.60741
Solyc02g070980.1	2	0	1	2	3.122	2	0.03333	5.08333	0.60741
Solyc04g081020.3	2	0.30779	2	2	3.656	1	0.03333	4.91667	0.59259
Solyc12g089240.2	2	0.30779	2	2	3.628	1	0.03333	4.91667	0.59259
Solyc09g082690.3	1	0	1	1	2.839	1	0.03333	4.41667	0.57778
Solyc04g011440.4	2	0	1	2	2.672	2	0.03333	4.41667	0.54815
Solyc06g071830.2	8	0	1	8	5.216	12	0.08	9.5	0.49455
Solyc06g069730.3	1	0	1	1	2.18	1	0.02667	3.61667	0.48889
Solyc07g054950.2	4	0	1	4	4.22	4	0.08	7.5	0.43636
Solyc01g100230.3	1	0	1	1	2.071	1	0.02667	3.28333	0.42963
Solyc10g005320.3	3	0.30779	2	3	3.311	7	0.04667	4.5	0.40444
Solyc12g098490.2	4	0.30779	2	4	3.418	7	0.03111	4.83333	0.40444
Solyc09g008670.3	2	0.30779	2	2	3.052	1	0.03111	3.83333	0.37333
Solyc03g112460.3	2	0	1	2	2.653	2	0.03111	3.66667	0.35778
Solyc11g013110.2	3	0.30779	2	3	2.859	6	0.02667	3.83333	0.352
Solyc03g097030.3	2	0	1	2	2.585	6	0.04	3.5	0.352
Solyc05g008235.1	1	0	1	1	3.218	1	0.05333	5.5	0.34909
Solyc12g049350.2	1	0	1	1	3.228	1	0.05333	5.5	0.34909
Solyc12g056460.2	1	0	1	1	3.149	1	0.05333	5.5	0.34909
Solyc08g008480.3	1	0	1	1	3.078	1	0.05333	5.5	0.34909
Solyc03g083410.3	1	0	1	1	3.236	1	0.05333	5.5	0.34909
Solyc08g082890.3	1	0	1	1	3.147	1	0.05333	5.5	0.34909
Solyc02g093740.3	1	0	1	1	3.104	1	0.05333	5.5	0.34909
Solyc12g010020.2	1	0	1	1	2.311	1	0.02333	3.08333	0.32667
Solyc10g076250.2	1	0	1	1	2.408	1	0.02333	3.08333	0.32667
Solyc09g082660.3	2	0	1	2	2.307	2	0.02667	3.16667	0.32
Solyc02g085020.3	2	0.30779	2	2	2.545	1	0.02	3.08333	0.304
Solyc11g066580.2	2	0.30779	2	2	2.573	1	0.02	3.08333	0.304
Solyc08g077700.3	1	0	1	1	2.634	1	0.05333	4.83333	0.29091
Solyc01g108610.3	1	0	1	1	2.716	1	0.05333	4.83333	0.29091
Solyc06g065680.3	1	0	1	1	2.64	1	0.05333	4.83333	0.29091
Solyc09g064160.3	1	0	1	1	1.987	1	0.02333	2.66667	0.28
Solyc07g008360.2	1	0	1	1	1.847	1	0.02	2.33333	0.256
Solyc03g083320.3	3	0	1	3	2.352	4	0.05333	3	0.16
Solyc04g079960.1	3	0.30779	2	3	2.547	2	0.05333	3	0.16
Solyc07g061990.3	2	0.30779	2	2	2.35	1	0.02667	2.5	0.14222
Solyc03g006550.3	2	0.30779	2	2	2.315	1	0.02667	2.5	0.14222
Solyc06g053980.3	2	0	1	2	1.91	3	0.04	2	0.14
Solyc08g080940.3	2	0	1	2	1.909	3	0.04	2	0.14
Solyc03g007240.3	2	0	1	2	1.925	3	0.04	2	0.14
Solyc12g049440.2	2	0	1	2	1.892	3	0.04	2	0.14
Solyc08g014000.3	2	0	1	2	1.91	3	0.04	2	0.14
Solyc09g008840.3	2	0	1	2	1.903	3	0.04	2	0.14
Solyc12g008500.2	2	0	1	2	1.871	3	0.04	2	0.14
Solyc09g082870.2	1	0	1	1	1.841	1	0.02667	2	0.12444
Solyc06g007440.3	1	0	1	1	1.893	1	0.02667	2	0.12444
Solyc01g067890.3	1	0	1	1	1.934	1	0.02667	2	0.12444
Solyc06g082440.1	1	0	1	1	1.858	1	0.02667	2	0.12444
Solyc12g019740.2	1	0	1	1	1.659	1	0.02	1.5	0.12
Solyc07g049600.3	1	0	1	1	1.648	1	0.02	1.5	0.12
Solyc02g081980.3	1	0	1	1	1.667	1	0.02	1.5	0.12
Solyc12g006095.1	1	0	1	1	1.633	1	0.02	1.5	0.12
Solyc03g006960.3	1	0	1	1	1.632	1	0.02	1.5	0.12
Solyc06g069720.3	1	0	1	1	1.67	1	0.02	1.5	0.12
Solyc01g091170.3	1	0	1	1	1.655	1	0.02	1.5	0.12
Solyc12g013710.2	1	0	1	1	1.637	1	0.02	1.5	0.12
Solyc07g065900.3	1	0	1	1	1.646	1	0.02	1.5	0.12
Solyc10g006900.3	1	0	1	1	1.689	1	0.02	1.5	0.12
Solyc12g094440.2	1	0	1	1	1.628	1	0.02	1.5	0.12
Solyc07g041900.3	1	0	1	1	1.674	1	0.02	1.5	0.12
Solyc12g009220.2	1	0	1	1	1.642	1	0.02	1.5	0.12
Solyc01g091165.1	1	0	1	1	1.67	1	0.02	1.5	0.12
Solyc02g089520.2	2	0.30779	2	2	2.118	1	0.04	2	0.08
Solyc05g053950.3	1	0	1	1	1.479	1	0.02667	1	0.08
Solyc09g090510.3	1	0	1	1	1.479	1	0.02667	1	0.08
Solyc12g098500.2	1	0	1	1	1.456	1	0.02667	1	0.08
Solyc12g056650.2	2	0.30779	2	2	2.169	1	0.04	2	0.08
Solyc12g055810.1	1	0	1	1	1.438	1	0.02667	1	0.08
Solyc04g050930.3	1	0	1	1	1.424	1	0.02667	1	0.08
Solyc09g010280.3	1	0	1	1	1.438	1	0.02667	1	0.08
Solyc03g007960.3	1	0	1	1	1.424	1	0.02667	1	0.08
Solyc04g071990.3	2	0.30779	2	2	2.141	1	0.04	2	0.08
Solyc01g100850.3	1	0	1	1	1.456	1	0.02667	1	0.08
